# Supplementary material for: Comparative microbiome analysis of beef cattle, the feedyard environment, and airborne particulate matter as a function of probiotic and antibiotic use, and change in pen environment
Source: Front Microbiol. 2024 Feb 8;15:1348171. doi: 10.3389/fmicb.2024.1348171 (PMC10883649; doi:10.3389/fmicb.2024.1348171)
Supplement: Supplementary file 1 [file Table_1.XLSX]

## Sheet: Pooled feces
Raw taxa	Taxa presented	Mean class relative abundance
Bacilli	Bacilli	43.5725
Clostridia	Clostridia	37.576
Bacteroidia	Bacteroidia	12.5296
Coriobacteriia	Coriobacteriia	1.71895
Gammaproteobacteria	Gammaproteobacteria	1.38611
Actinobacteria	Actinobacteria	1.01021
Spirochaetia	Other	0.938755
Negativicutes	Other	0.863487
unclassified Firmicutes	Other	0.137352
Vampirivibrionia	Other	0.0781477
Alphaproteobacteria	Other	0.0716462
Saccharimonadia	Other	0.0520965
unclassified Bacteria	Other	0.0196236
Chloroflexia	Other	0.0195783
Verrucomicrobiae	Other	0.00889246
Desulfovibrionia	Other	0.00473204
Kiritimatiellae	Other	0.00328958
Planctomycetes	Other	0.00184911
unclassified Actinobacteriota	Other	0.00152727
Synergistia	Other	0.00144509
Elusimicrobia	Other	0.0010798
Acidimicrobiia	Other	0.00106999
Anaerolineae	Other	0.000386947
Thermoleophilia	Other	0.000298036
Myxococcia	Other	0.000266538
Desulfitobacteriia	Other	0.000215988
Rubrobacteria	Other	0.000204384
Desulfotomaculia	Other	0.000195325
Lentisphaeria	Other	0.000189662
Campylobacteria	Other	0.000173215
Chlamydiae	Other	4.19e-05
TK10	Other	3.71e-05
Babeliae	Other	2.53e-05
Polyangia	Other	1.69e-05
JG30-KF-CM66	Other	1.31e-05
Cyanobacteriia	Other	1.25e-05

## Sheet: Manure pack
Raw taxa	Taxa presented	Mean class relative abundance
Bacteroidia	Bacteroidia	19.0207
Bacilli	Bacilli	18.2446
Actinobacteria	Actinobacteria	17.5636
Gammaproteobacteria	Gammaproteobacteria	16.21
Clostridia	Clostridia	13.7682
Alphaproteobacteria	Alphaproteobacteria	4.66182
Chloroflexia	Chloroflexia	4.16625
Negativicutes	Negativicutes	1.07521
Acidimicrobiia	Other	0.661276
Planctomycetes	Other	0.506042
Saccharimonadia	Other	0.45733
Phycisphaerae	Other	0.410857
Verrucomicrobiae	Other	0.316134
Spirochaetia	Other	0.297192
Coriobacteriia	Other	0.271569
Anaerolineae	Other	0.255775
Thermoleophilia	Other	0.224929
unclassified Bacteria	Other	0.215012
Gemmatimonadetes	Other	0.175646
Myxococcia	Other	0.162747
Sumerlaeia	Other	0.144979
Longimicrobia	Other	0.136748
Vicinamibacteria	Other	0.111874
Holophagae	Other	0.0880764
Rubrobacteria	Other	0.082455
Vampirivibrionia	Other	0.0760141
Polyangia	Other	0.0749851
Blastocatellia	Other	0.072094
Bdellovibrionia	Other	0.0600912
S0134_terrestrial_group	Other	0.0480699
Cyanobacteriia	Other	0.0442826
Acidobacteriae	Other	0.0412006
Campylobacteria	Other	0.0278443
Gitt-GS-136	Other	0.024606
KD4-96	Other	0.0233442
unclassified Actinobacteriota	Other	0.0221934
unclassified Chloroflexi	Other	0.0196763
unclassified Firmicutes	Other	0.0192017
Rhodothermia	Other	0.0189214
Desulfovibrionia	Other	0.0175865
Fibrobacteria	Other	0.0166725
Abditibacteria	Other	0.0163142
Armatimonadia	Other	0.0108275
Deinococci	Other	0.0102442
TK10	Other	0.00896962
Oligoflexia	Other	0.0080031
Microgenomatia	Other	0.00789062
Syntrophobacteria	Other	0.00690588
Desulfobulbia	Other	0.00678449
MB-A2-108	Other	0.00630702
unclassified Armatimonadota	Other	0.00522753
Dojkabacteria	Other	0.00515244
Desulfitobacteriia	Other	0.00496781
Sericytochromatia	Other	0.00491369
Kiritimatiellae	Other	0.00460127
Desulfotomaculia	Other	0.0045143
Entotheonellia	Other	0.0040863
Synergistia	Other	0.0031348
Chlamydiae	Other	0.00310191
Lentisphaeria	Other	0.00306248
Desulfuromonadia	Other	0.00297689
Nitrospiria	Other	0.00275267
unclassified Proteobacteria	Other	0.00269477
Fimbriimonadia	Other	0.00258991
Kapabacteria	Other	0.00245786
Babeliae	Other	0.00219886
JG30-KF-CM66	Other	0.00215301
unclassified Gemmatimonadota	Other	0.00186154
Thermoanaerobaculia	Other	0.00162036
unclassified Desulfobacterota	Other	0.00160342
Dehalococcoidia	Other	0.00120955
Parcubacteria	Other	0.0011822
Desulfobacteria	Other	0.00109057
unclassified Acidobacteriota	Other	0.0010848
unclassified Bacteroidota	Other	0.000977471
Subgroup_25	Other	0.000924559
unclassified Patescibacteria	Other	0.000920728
Ktedonobacteria	Other	0.000883941
Methylomirabilia	Other	0.000817165
OLB14	Other	0.00068312
Elusimicrobia	Other	0.000591237
unclassified Verrucomicrobiota	Other	0.000537831
bacteriap25	Other	0.000519062
RCP2-54	Other	0.000482312
WS4	Other	0.000429264
Fusobacteriia	Other	0.000276141
BD2-11_terrestrial_group	Other	0.000256236
OM190	Other	0.000250107
unclassified Planctomycetota	Other	0.000241664
Chthonomonadetes	Other	0.000225247
SJA-28	Other	0.000213477
Cloacimonadia	Other	0.000209983
uncultured	Other	0.000204842
Lineage_IIb	Other	0.00016728
Limnochordia	Other	0.00016075
Halanaerobiia	Other	0.000156316
Dethiobacteria	Other	0.000151753
Syntrophomonadia	Other	0.00014759
Ignavibacteria	Other	0.000119115
Moorellia	Other	0.000110179
Subgroup_5	Other	0.000101539
unclassified Cyanobacteria	Other	8.39168e-05
Gracilibacteria	Other	7.84609e-05
unclassified Bdellovibrionota	Other	7.81021e-05
Latescibacterota	Other	6.61733e-05
Berkelbacteria	Other	6.53838e-05
Chloroflexi	Other	6.26047e-05
AKAU4049	Other	3.38401e-05
2001-04-29	Other	3.27452e-05
Incertae_Sedis	Other	3.15599e-05
Pla3_lineage	Other	1.18349e-05
Latescibacteria	Other	1.18349e-05

## Sheet: Day 84 
Raw taxa	Taxa presented	Mean class relative abundance
Bacilli	Bacilli	26.46
Bacteroidia	Bacteroidia	13.8027
Gammaproteobacteria	Gammaproteobacteria	12.6777
Actinobacteria	Actinobacteria	18.1185
Clostridia	Clostridia	18.4175
Chloroflexia	Chloroflexia	2.91341
Alphaproteobacteria	Alphaproteobacteria	3.13814
Campylobacteria	Other	0.11984
Acidimicrobiia	Other	0.402266
Phycisphaerae	Other	0.23255
Planctomycetes	Other	0.358266
Negativicutes	Other	0.547746
Saccharimonadia	Other	0.145729
Spirochaetia	Other	0.404541
Desulfuromonadia	Other	0.0600715
Verrucomicrobiae	Other	0.298071
Coriobacteriia	Other	0.271414
Anaerolineae	Other	0.177532
Thermoleophilia	Other	0.126774
Cyanobacteriia	Other	0.0427009
Sumerlaeia	Other	0.0732448
Longimicrobia	Other	0.0714908
unclassified Bacteria	Other	0.149128
Myxococcia	Other	0.116276
Gemmatimonadetes	Other	0.0621334
Rubrobacteria	Other	0.0558706
Polyangia	Other	0.0813295
Holophagae	Other	0.0424735
Desulfovibrionia	Other	0.0616379
Fibrobacteria	Other	0.0622353
Vicinamibacteria	Other	0.0535749
Vampirivibrionia	Other	0.0750158
Blastocatellia	Other	0.0348389
Lentisphaeria	Other	0.0340422
Fusobacteriia	Other	0.00364922
Kiritimatiellae	Other	0.039826
Bdellovibrionia	Other	0.0213428
Rhodothermia	Other	0.012214
KD4-96	Other	0.0122509
Acidobacteriae	Other	0.03203
Ktedonobacteria	Other	0.00975051
unclassified Chloroflexi	Other	0.0131241
S0134_terrestrial_group	Other	0.0183713
Gitt-GS-136	Other	0.0185187
unclassified Desulfobacterota	Other	0.0017244
Abditibacteria	Other	0.00744056
unclassified Firmicutes	Other	0.018436
Syntrophobacteria	Other	0.00863042
MB-A2-108	Other	0.00380119
Dojkabacteria	Other	0.00456049
Oligoflexia	Other	0.00483696
TK10	Other	0.00671791
Armatimonadia	Other	0.00613278
unclassified Verrucomicrobiota	Other	0.0060079
unclassified Actinobacteriota	Other	0.00589802
Synergistia	Other	0.00328201
unclassified Proteobacteria	Other	0.00210202
Elusimicrobia	Other	0.00462797
Deinococci	Other	0.00640991
Microgenomatia	Other	0.00252012
unclassified Armatimonadota	Other	0.00296381
Kapabacteria	Other	0.0013825
Desulfobulbia	Other	0.00562125
unclassified Gemmatimonadota	Other	0.000796282
Sericytochromatia	Other	0.00123108
Desulfitobacteriia	Other	0.0035684
Desulfobacteria	Other	0.00114022
Desulfotomaculia	Other	0.00238194
Chthonomonadetes	Other	0.000639343
Chlamydiae	Other	0.00252659
Entotheonellia	Other	0.0021006
Nitrospiria	Other	0.00200585
JG30-KF-CM66	Other	0.00096265
Dehalococcoidia	Other	0.0011132
Fimbriimonadia	Other	0.00204501
unclassified Acidobacteriota	Other	0.000793948
Incertae_Sedis	Other	0.000973766
Thermoanaerobaculia	Other	0.000705976
uncultured	Other	0.000104434
Cloacimonadia	Other	0.000294733
unclassified Bacteroidota	Other	0.000354865
Subgroup_25	Other	0.000391023
Dethiobacteria	Other	0.000270188
N9D0	Other	9.5564e-05
MVP-15	Other	9.51563e-05
Syntrophomonadia	Other	0.000311869
BD2-11_terrestrial_group	Other	0.000124541
Limnochordia	Other	0.000146398
Babeliae	Other	0.000351096
Halanaerobiia	Other	0.000207893
Methylomirabilia	Other	0.000180599
WS4	Other	6.58226e-05
Parcubacteria	Other	0.000153101
Deferribacteres	Other	6.09426e-05
unclassified Patescibacteria	Other	0.000108159
OM190	Other	8.70581e-05
BRH-c20a	Other	5.35059e-05
bacteriap25	Other	0.00011939
Gracilibacteria	Other	8.75299e-05
OLB14	Other	4.4037e-05
NB1-j	Other	4.08163e-05
Latescibacterota	Other	3.66752e-05
Moorellia	Other	6.05986e-05
AKAU4049	Other	3.39789e-05
2001-04-29	Other	3.29113e-05
Subgroup_18	Other	3.26112e-05
Hydrogenedentia	Other	3.24666e-05
unclassified Cyanobacteria	Other	3.1628e-05
Ignavibacteria	Other	3.731e-05
Leptospirae	Other	2.71278e-05
Subgroup_5	Other	2.43869e-05
Pla3_lineage	Other	1.18605e-05
Latescibacteria	Other	1.18605e-05
unclassified Planctomycetota	Other	7.90699e-06
